# Supplementary material for: Aedes aegypti CLIPB9 activates prophenoloxidase-3 in the presence of CLIPA14 after fungal infection
Source: Front Immunol. 2022 Jul 28;13:927322. doi: 10.3389/fimmu.2022.927322 (PMC9365933; doi:10.3389/fimmu.2022.927322)
Supplement: Supplementary file 2 [file Table_1.xlsx]

## Sheet: Sheet1
Table S1 Primers used for qRT-PCR, dsRNA synthesis, and protein expression
Primers used for qRT-PCR analysis.
Name	Sequence
RPS7 qPCR F	TCAGTGTACAAGAAGCTGACCGGA
RPS7 qPCR R	TTCCGCGCGCGCTCACTTATTAGATT
CLIPB9 qPCR F	GACTTCCTTAGGCGTTCC
CLIPB9 qPCR R	ACTAGCGGCATCTTTATTGT
CLIPA14 qPCR F	TCCAGCTCCAGCTCCAAC
CLIPA14 qPCR R	ATGATGCCAGTGCCGTCT
T7 primers used for dsRNA template synthesis.
Name	Sequence
EGFP T7 F	TAATACGACTCACTATAGGGGGCAAGCTGACCCTGAAGTT
EGFP T7 R	TAATACGACTCACTATAGGGGTCCATGCCGAGAGTGATCC
CLIPB9 T7 F	TAATACGACTCACTATAGGGAACCGTATGTTTGCTGTCC
CLIPB9 T7 R	TAATACGACTCACTATAGGGATCCGTTCGCTGAATGTC
CLIPA14 T7 F	TAATACGACTCACTATAGGGAACCAACACCCGAATACA
CLIPA14 T7 R	TAATACGACTCACTATAGGGGAATAATCACTTCACGCACA
Primers for protein expression in the E.coli expression system
Name	Sequence
CLIPB9 F	ATGACTGGTGGACAG CAAGAATGTAAAACACCAAC
CLIPB9 R	CAGCTTCCTTTCTCA GCTCCTGACTTGGTCTCGGA
CLIPA14 F	ATGACTGGTGGACAG CAAGACGATCTCGACTCT
CLIPA14 R	CAGCTTCCTTTCTCA AGCATACGTATAATGTTT
PPO3 F	ATGCGAGCTCTCTAGAGGGTATTAATAATGGCTGAGAGTAAA
PPO3 R	ATGCCTCGAGTCAGTGGTGGTGGTGGTGGTGGCTTATAATCGTATT
Primers for protein expression in the Drosophila expression system
Name	Sequence
CLIPB9 F	TTGGCCTCTCGCTCGGG CAAGAATGTAAAACACCAAC
CLIPB9 R	TTAGGGATAGGCTTACC GCTCCTGACTTGGTCTC
CLIPA14 F	TTGGCCTCTCGCTCGGG CAAGACGATCTCGACTCT
CLIPA14 R	TTAGGGATAGGCTTACC AGCATACGTATAATGTTT
CLIPB9Xa F	GAGTGTGGCATCAGTATTGAAGGGCGAATCTACGGAGGTGAAAAT
CLIPB9Xa R	TACTGATGCCACACTCGTTCTTGGTCGGATCCGGAAGCAGTCCTC
CLIPA14Xa F	CGTAATGCCGACGGTATTGAAGGCAGAATTACCGGCAACAAGAAT
CLIPA14Xa R	ACCGTCGGCATTACGCATACCACACGAGTATTTGTTGCCCACTGG
