# Supplementary material for: Aedes aegypti CLIPB9 activates prophenoloxidase-3 in the presence of CLIPA14 after fungal infection
Source: Front Immunol. 2022 Jul 28;13:927322. doi: 10.3389/fimmu.2022.927322 (PMC9365933; doi:10.3389/fimmu.2022.927322)
Supplement: Supplementary file 3 [file Table_2.xlsx]

## Sheet: Sheet1
Table S2 Identified proteins interact with CLIPB9 in infected hemolymph
Accession	Description	Exp. q-value: Combined	Sum PEP Score	Coverage [%]	# Peptides	# PSMs	# Unique Peptides	# AAs	MW [kDa]	calc. pI	Score Sequest HT: Sequest HT	# Peptides (by Search Engine): Sequest HT	Biological Process	Cellular Component	Molecular Function	Pfam IDs	Entrez Gene ID	Gene Symbol	Chromosome	Ensembl Gene ID	KEGG Pathways	# Protein Pathway Groups	# Razor Peptides	Abundance Ratio: (Sample) / (Control)	Abundance Ratio (log2): (Sample) / (Control)	Abundances (Grouped): Control	Abundances (Grouped): Sample	Abundances (Grouped) CV [%]: Control	Abundances (Grouped) CV [%]: Sample	Abundances (Normalized): F26: Control	Abundances (Normalized): F27: Control	Abundances (Normalized): F28: Control	Abundances (Normalized): F23: Sample	Abundances (Normalized): F24: Sample	Abundances (Normalized): F25: Sample	Abundance: F26: Control	Abundance: F27: Control	Abundance: F28: Control	Abundance: F23: Sample	Abundance: F24: Sample	Abundance: F25: Sample
J9HH04	AAEL017345-PA OS=Aedes aegypti OX=7159 GN=23687765 PE=4 SV=1	0	1.46	3	1	1	1	309	29.8	7.11	0	1					23687765	AaeL_AAEL017345; LOC23687765	3	AAEL017345		0	0	100	6.64		200		32.89				109463	135851	205055				98320.3	106119	205055
Q16XA6	AAEL008936-PA OS=Aedes aegypti OX=7159 GN=AAEL008936 PE=4 SV=1	0	28.753	51	8	32	1	250	26.1	8.05	42.49	8					5571242	AaeL_AAEL008936; LOC5571242	3	AAEL008936		0	0	100	6.64		200		37.66				77933.2		134503				70000		134503
Q16HB8	Antithrombin-III OS=Aedes aegypti OX=7159 GN=AAEL014078 PE=3 SV=1	0	8.68	11	3	6	1	460	52.3	5.68	4.07	3				Pf00079	5563725	AaeL_AAEL014078; LOC5563725	2	AAEL014078		0	2	9.504	3.25	19	181	76.89	5.93	83654.6		283005	1.46239e+06	1.50664e+06	1.34186e+06	33223.2		106648	1.31353e+06	1.1769e+06	1.34186e+06
Q174J3	AAEL006877-PA OS=Aedes aegypti OX=7159 GN=AAEL006877 PE=4 SV=1	0	46.608	24	13	37	11	688	79.3	7.14	44.34	13	metabolic process		catalytic activity;metal ion binding	Pf00372, Pf03722, Pf03723		AaeL_AAEL006877		AAEL006877		0	0	8.536	3.09	21	179	83.47	50.78	1.16606e+06	475101	2.95152e+06	1.23273e+07	9.95395e+06	3.78161e+06	463100	188371	1.11225e+06	1.10725e+07	7.77547e+06	3.78161e+06
Q16P74	AAEL011740-PA OS=Aedes aegypti OX=7159 GN=5575270 PE=4 SV=1	0	5.755	6	2	4	2	409	46	8.19	7.51	2			protein binding		5575270	AaeL_AAEL011740; LOC5575270	3	AAEL011740		0	0	7.85	2.97	22.6	177.4		29.62			158963	742913	1.24786e+06	1.36788e+06			59903.7	667288	974759	1.36788e+06
Q17HP9	AAEL002629-PA OS=Aedes aegypti OX=7159 GN=AAEL002629 PE=4 SV=1	0	69.426	33	13	50	13	397	42.8	5.66	101.99	13	metabolic process		catalytic activity	Pf00089	5575328	AaeL_AAEL002629; LOC5575328	3	AAEL002629		0	0	6.218	2.64	27.7	172.3	41	24.88	1.57539e+07	1.70725e+07	3.16251e+07	9.26572e+07	1.06153e+08	1.47803e+08	6.25661e+06	6.76902e+06	1.19176e+07	8.32252e+07	8.29211e+07	1.47803e+08
Q17HP8	AAEL002595-PA OS=Aedes aegypti OX=7159 GN=5575329 PE=4 SV=1	0	89.347	36	18	76	15	428	47.1	5.47	111.39	18	metabolic process		catalytic activity	Pf00089	5575329	AaeL_AAEL002595; LOC5575329	3	AAEL002595		0	3	6.008	2.59	28.5	171.5	38.09	16.98	4.45241e+07	7.90407e+07	1.01135e+08	4.0298e+08	4.74886e+08	5.66057e+08	1.76826e+07	3.13385e+07	3.81118e+07	3.61959e+08	3.70954e+08	5.66057e+08
Q179E0	Antithrombin-III OS=Aedes aegypti OX=7159 GN=SRPN2 PE=3 SV=2	0	8.606	11	3	5	1	447	50.9	5.67	2.34	3				Pf00079		AaeL_AAEL005673; SRPN2		AAEL005673		0	0	5.94	2.57	28.8	171.2	63.84	8.5	44984.4	163328	228163	884485	1.04895e+06	970191	17865.4	64757.1	85981	794450	819383	970191
J9HYM2	Glyceraldehyde-3-phosphate dehydrogenase OS=Aedes aegypti OX=7159 GN=23687404 PE=3 SV=1	0	9.392	20	4	8	2	332	35.4	8.18	6.61	4	metabolic process		catalytic activity;nucleotide binding	Pf00044, Pf02800	23687404	AaeL_AAEL016984; LOC23687404	2	AAEL016984	Carbon metabolism; Metabolic pathways; Glycolysis / Gluconeogenesis; Biosynthesis of amino acids	4	0	5.922	2.57	28.9	171.1	43.24	34.07	231396	394119	172065	739280	1.37036e+06	1.51147e+06	91898.5	156263	64841.1	664026	1.07045e+06	1.51147e+06
Q9GYW1	AAEL013498-PA OS=Aedes aegypti OX=7159 GN=ProPO1 PE=4 SV=1	0	218.194	61	39	169	29	684	78.3	7.06	264.18	39	metabolic process		catalytic activity;metal ion binding	Pf00372, Pf03722, Pf03723	5566258	AaeL_AAEL013498; PPO1; AaeL_AAEL015116; LOC5566258	2	AAEL013498		0	14	5.051	2.34	33.1	166.9	27.04	6.96	1.33541e+08	1.71198e+08	2.29037e+08	9.12663e+08	7.94139e+08	8.64755e+08	5.30355e+07	6.78774e+07	8.63106e+07	8.19759e+08	6.20336e+08	8.64755e+08
Q17HP3	AAEL002593-PA OS=Aedes aegypti OX=7159 GN=5575334 PE=4 SV=1	0	8.846	11	4	8	4	415	45.3	5.87	7.64	4	metabolic process		catalytic activity	Pf00089	5575334	AaeL_AAEL002593; LOC5575334	3	AAEL002593; AAEL009593; AAEL009648; AAEL014231		0	0	4.539	2.18	36.1	163.9	38.29	17.28	465488	804483	1.05764e+06	2.73041e+06	3.65137e+06	3.82357e+06	184867	318966	398561	2.45247e+06	2.85224e+06	3.82357e+06
Q16P46	AAEL011763-PA OS=Aedes aegypti OX=7159 GN=PPO3 PE=4 SV=1	0	113.661	56	33	93	31	688	78.7	6.93	132.69	33	metabolic process		catalytic activity;metal ion binding	Pf00264, Pf00372, Pf03722, Pf03723	5575366	AaeL_AAEL011763; PPO3; LOC5575366	2	AAEL011763		0	2	4.118	2.04	39.1	160.9	51.6	12.24	2.95549e+07	6.43874e+07	9.42075e+07	2.65765e+08	2.12901e+08	2.65125e+08	1.17376e+07	2.55287e+07	3.55012e+07	2.38711e+08	166306556	2.65125e+08
Q16P45	AAEL011764-PA OS=Aedes aegypti OX=7159 GN=PPO10 PE=4 SV=1	0	130.762	44	28	99	25	689	78.3	6.37	135.91	28	metabolic process		catalytic activity;metal ion binding	Pf00372, Pf03722, Pf03723	5575359	AaeL_AAEL011764; PPO10; LOC5575359	2	AAEL011764		0	1	3.811	1.93	41.6	158.4	56.07	25.73	1.10509e+07	2.4871e+07	3.90918e+07	9.47776e+07	6.25221e+07	1.06044e+08	4.38886e+06	9.861e+06	1.47314e+07	8.51298e+07	4.88387e+07	1.06044e+08
Q16GC8	AAEL014421-PA (Fragment) OS=Aedes aegypti OX=7159 GN=AAEL014421 PE=4 SV=1	0	1.447	3	1	1	1	329	36.3	7.25	0	1		membrane			5564410	AaeL_AAEL014421; LOC5564410	1	AAEL014421		0	0	2.899	1.54	51.3	148.7	60.33	38.32	78662.6		195706	413419	180738	359636	31240.7		73750	371335	141183	359636
Q17HE2	AAEL002720-PA OS=Aedes aegypti OX=7159 GN=SRPN20 PE=3 SV=1	0	1.409	4	1	1	1	387	43.8	5.31	0	1				Pf00079	5575764	AaeL_AAEL002720; SRPN20; LOC5575764	2	AAEL002720		0	0	2.595	1.38	55.6	144.4	102.9	85.44	41699.6		264458	272486	86039.2	649604	16560.9		99658.4	244749	67209	649604
Q172R6	AAEL007282-PB OS=Aedes aegypti OX=7159 GN=5569005 PE=3 SV=1	0.037	1.042	1	1	1	1	592	67.3	6.92	0	1	transport			Pf00995	5569005	AaeL_AAEL007282; LOC5569005	3	AAEL007282		0	0	2.113	1.08	64.2	135.8				192250			406259			76224.2			317347
Q1HR66	Polyadenylate-binding protein OS=Aedes aegypti OX=7159 GN=5573211 PE=2 SV=1	0.036	1.034	1	1	1	1	628	69.7	9.47	0	1		cytoplasm	RNA binding	Pf00076, Pf00658, Pf13893, Pf14259	5573211	AaeL_AAEL010318; LOC5573211	3	AAEL010318	mRNA surveillance pathway; RNA degradation; RNA transport	3	0	2.08	1.06	64.9	135.1	169.96	23.04	161693	1.69416e+07	52636.3	336297	249295	400120	64215.9	6.7171e+06	19835.5	302064	194735	400120
A0A0N8ES00	Putative serine protease (Fragment) OS=Aedes aegypti OX=7159 PE=2 SV=1	0	2.312	2	2	2	2	750	82.5	5.31	1.87	2	metabolic process		catalytic activity	Pf00089				AAEL002580		0	0	1.612	0.69	76.6	123.4	54.57	45.31	214901	84532.6	301857	346364	310612	675739	85347.5	33516	113752	311106	242633	675739
Q173Y3	AAEL006962-PB OS=Aedes aegypti OX=7159 GN=5568624 PE=4 SV=1	0.028	1.097	3	1	2	1	284	31.6	8.53	0	1					5568624	AaeL_AAEL006962; LOC5568624	2	AAEL006962		0	0	1.356	0.44	84.9	115.1	81.28	5.9	85954.3	306739	82021.9		121536	111806	34136.6	121618	30909.2		94936.8	111806
Q16IY8	AAEL013499-PA OS=Aedes aegypti OX=7159 GN=PPO2 PE=4 SV=1	0	76.404	39	20	72	10	685	78.2	7.25	81.89	20	metabolic process		catalytic activity;metal ion binding	Pf00372, Pf03722, Pf03723	5566259	AaeL_AAEL013499; PPO2; AaeL_AAEL015113; LOC5566259	2	AAEL013499		0	0	1.347	0.43	85.2	114.8	69.18	8.63	4.16315e+06	1.00837e+07	2.70278e+06	6.40553e+06	5.60757e+06	5.47629e+06	1.65339e+06	3.99805e+06	1.01852e+06	5.75348e+06	4.38032e+06	5.47629e+06
Q17EL3	Aconitate hydratase, mitochondrial OS=Aedes aegypti OX=7159 GN=AAEL003734 PE=3 SV=1	0	3.382	3	2	3	2	803	87.3	8.44	4.04	2	metabolic process	mitochondrion	catalytic activity;metal ion binding	Pf00330, Pf00694		AaeL_AAEL003734		AAEL003734	Carbon metabolism; Metabolic pathways; Citrate cycle (TCA cycle); Biosynthesis of amino acids; 2-Oxocarboxylic acid metabolism; Glyoxylate and dicarboxylate metabolism	6	0	1.261	0.34	88.4	111.6	11.13	43.21	295490	253017	315874	256478	605786	372749	117353	100318	119034	230370	473205	372749
J9HHL7	AAEL001061-PB OS=Aedes aegypti OX=7159 GN=GSTD1 PE=4 SV=1	0.029	1.18	5	1	1	1	209	23.8	6.07	0	1	metabolic process		catalytic activity;metal ion binding;protein binding	Pf00043, Pf00067, Pf02798, Pf13409, Pf13410, Pf13417, Pf14497	5568355	AaeL_AAEL001061; GSTD1; LOC5568355	1	AAEL001061		0	0	1.231	0.3	89.6	110.4	86.38	46.73		173951	42026.3	189354	77989.3	105282		68969.1	15837.2	170079	60920.8	105282
Q16QU2	AAEL011180-PA OS=Aedes aegypti OX=7159 GN=5574458 PE=4 SV=1	0	6.899	11	3	11	3	290	30.9	7.02	15.57	3				Pf11901	5574458	AaeL_AAEL011180; LOC5574458	2	AAEL011180		0	0	1.081	0.11	96.1	103.9	51.04	22.61	1.30883e+06	1.4031e+06	3.05264e+06	1.10204e+06	1.51614e+06	1.75278e+06	519799	556309	1.15036e+06	989857	1.18432e+06	1.75278e+06
Q4F6X0	40S ribosomal protein S3 OS=Aedes aegypti OX=7159 GN=5570243 PE=2 SV=1	0	4.071	5	1	3	1	243	26.9	9.61	3.82	1	metabolic process	ribosome	RNA binding;structural molecule activity	Pf00189, Pf07650	5570243	AaeL_AAEL008192; LOC5570243	3	AAEL008192	Ribosome	1	0	0.948	-0.08	102.7	97.3	55.48	32.03	408749		178416	147829	289441	255982	162334		67234.4	132780	226095	255982
Q1HR88	Elongation factor 1-alpha OS=Aedes aegypti OX=7159 GN=23687516 PE=2 SV=1	0	8.948	10	4	11	4	463	50.4	9.09	16.65	4	metabolic process	cytoplasm	catalytic activity;nucleotide binding;RNA binding	Pf00009, Pf03143, Pf03144	23687516	AaeL_AAEL017096; LOC23687516	2	AAEL017096	RNA transport	1	0	0.736	-0.44	115.2	84.8	106.72	9.98	7.78196e+06	1.06246e+06	1.63087e+06	1.267e+06	1.20012e+06	1.04004e+06	3.09059e+06	421249	614577	1.13802e+06	937464	1.04004e+06
Q178C2	Alpha-1,6-mannosyl-glycoprotein 2-beta-N-acetylglucosaminyltransferase (Fragment) OS=Aedes aegypti OX=7159 GN=AAEL005949 PE=3 SV=1	0.036	0.919	2	1	2	1	369	43.5	8.63	1.68	1	metabolic process		catalytic activity	Pf05060	5567292	AaeL_AAEL005949; LOC5567292	1	AAEL005949	Metabolic pathways; N-Glycan biosynthesis	2	0	0.67	-0.58	119.7	80.3	57.22	15.42	757422	1.93871e+06	2.8799e+06	1.29974e+06	1.24057e+06	1.63853e+06	300808	768672	1.08526e+06	1.16744e+06	969062	1.63853e+06
Q16JV7	AAEL013194-PA OS=Aedes aegypti OX=7159 GN=5577457 PE=3 SV=1	0.029	1.147	1	1	1	1	552	62.3	6.07	0	1			protein binding	Pf14559	5577457	AaeL_AAEL013194; LOC5577457	3	AAEL013194		0	0	0.543	-0.88	129.6	70.4	82.93	31.56	68687.7	241911	527416	211509	122612	131445	27279.2	95914.3	198752	189978	95777.6	131445
Q171S2	AAEL007551-PA (Fragment) OS=Aedes aegypti OX=7159 GN=AAEL007551 PE=3 SV=1	0.027	1.072	0	1	2	1	3926	442.4	6.6	0	1			protein binding	Pf00627, Pf06650, Pf12624	5569342	AaeL_AAEL007551; LOC5569342	2	AAEL007551		0	0	0.502	-0.99	133.1	66.9	14.72	29.73		252029	310611	215503	140486	126600		99926.1	117051	193566	109740	126600
Q1HR33	Succinate--CoA ligase [ADP/GDP-forming] subunit alpha, mitochondrial OS=Aedes aegypti OX=7159 GN=AAEL006833 PE=2 SV=1	0	4.486	4	1	2	1	327	34.5	9.07	2.21	1	metabolic process	mitochondrion	catalytic activity;nucleotide binding	Pf00549, Pf02629, Pf13607	5568430	AaeL_AAEL006833; LOC5568430	3	AAEL006833	Metabolic pathways; Propanoate metabolism; Carbon metabolism; Citrate cycle (TCA cycle)	4	0	0.487	-1.04	134.5	65.5	56.59	11.42	593831	2.21778e+06	2.3168e+06	959669	1.08004e+06	1.20669e+06	235838	879320	873064	861980	843667	1.20669e+06
Q1HRQ7	ATP synthase subunit alpha OS=Aedes aegypti OX=7159 GN=5575914 PE=2 SV=1	0	8.109	8	4	8	4	551	59.4	8.94	0	4	metabolic process;transport		catalytic activity;nucleotide binding;transporter activity	Pf00006, Pf00306, Pf02874, Pf09378	5575914	AaeL_AAEL012175; LOC5575914	2	AAEL012175	Oxidative phosphorylation; Metabolic pathways	2	0	0.388	-1.37	144.1	55.9	45.56	97.48	3.87738e+06	2.96394e+06	1.402e+06	1.14949e+06	3.46656e+06	356922	1.53989e+06	1.17516e+06	528331	1.03248e+06	2.70788e+06	356922
Q1HR61	ATP synthase subunit beta OS=Aedes aegypti OX=7159 PE=2 SV=1	0	16.394	19	7	11	7	504	53.9	5.12	11.02	7	metabolic process;transport		catalytic activity;nucleotide binding;transporter activity	Pf00006, Pf00306, Pf02874	5577999	AaeL_AAEL003393; LOC5577999	3			0	0	0.357	-1.49	147.4	52.6	138.05	131.11	7.84899e+06	1.14294e+06	126411	408268	2.25135e+06	46291.9	3.11721e+06	453160	47637	366708	1.75862e+06	46291.9
Q17LC9	UDP-glucuronosyltransferase OS=Aedes aegypti OX=7159 GN=AAEL001365 PE=3 SV=1	0	1.853	2	1	2	1	529	60.7	8.18	1.86	1	metabolic process	membrane	catalytic activity	Pf00201	5570357	AaeL_AAEL001365; LOC5570357	2	AAEL001365		0	0	0.309	-1.7	152.8	47.2	63.68	20.42	1.2172e+06	4.7067e+06	6.27787e+06	1.45353e+06	1.9945e+06	1.39732e+06	483409	1.86614e+06	2.36576e+06	1.30557e+06	1.55799e+06	1.39732e+06
Q17EE8	Histone H4 OS=Aedes aegypti OX=7159 GN=AAEL003833 PE=3 SV=1	0	7.887	33	3	5	3	103	11.4	11.36	6.45	3	metabolic process	chromosome;nucleus	DNA binding;protein binding	Pf00125, Pf02969, Pf15630	5579090; 110678251	AaeL_AAEL003863; AaeL_AAEL003833; LOC5579090; LOC110678251	3	AAEL003833; AAEL003863		0	0	0.296	-1.76	154.3	45.7	99.11	46.47	6.15772e+06	1.7206e+06	796828	817890	509292	313709	2.44553e+06	682192	300277	734634	397830	313709
Q177E2	Histone H3 OS=Aedes aegypti OX=7159 GN=5567559 PE=3 SV=1	0	1.754	8	1	1	1	136	15.3	11.27	0	1		chromosome;nucleus	DNA binding;protein binding	Pf00125, Pf15630	5567559	AaeL_AAEL006158; LOC5567559	1	AAEL006158		0	0	0.289	-1.79	155.1	44.9	17.51	10.97	335684		430572	101786		118901	133316		162257	91424.4		118901
Q1HQX3	Calmodulin OS=Aedes aegypti OX=7159 GN=5580239 PE=2 SV=1	0	2.095	9	1	3	1	149	16.8	4.22	1.61	1			metal ion binding;protein binding	Pf00036, Pf08726, Pf12763, Pf13202, Pf13405, Pf13499, Pf13833, Pf14658	5580239	AaeL_AAEL012326; LOC5580239	3	AAEL012326	Phosphatidylinositol signaling system; Phototransduction - fly	2	0	0.23	-2.12	162.6	37.4	111.16		2.83365e+06	832191	125411	191436			1.12538e+06	329952	47260	171949
Q16PM9	AAEL011584-PA OS=Aedes aegypti OX=7159 GN=5575032 PE=3 SV=1	0	1.779	4	1	1	1	574	60.8	5.62	0	1	metabolic process	cytoplasm	nucleotide binding	Pf00118	5575032	AaeL_AAEL011584; LOC5575032	3	AAEL011584	RNA degradation	1	0	0.209	-2.26	165.4	34.6			314995				65873		125099				51456.3
Q16XA1	AAEL008959-PA OS=Aedes aegypti OX=7159 GN=5571322 PE=4 SV=1	0	1.391	5	1	1	1	219	24.9	6.54	0	1	regulation of biological process;response to stimulus		catalytic activity;nucleotide binding	Pf00025, Pf00071, Pf01926, Pf04670, Pf08477	5571322	AaeL_AAEL008959; LOC5571322	1	AAEL008959		0	0	0.205	-2.29	166	34	3.79		222366	210769			44278.5		88312.1	83566.8			34587.9
Q8WQL0	Phosphoglycerate kinase OS=Aedes aegypti OX=7159 GN=PGK PE=3 SV=1	0	2.518	4	1	2	1	415	43.8	7.09	1.76	1	metabolic process		catalytic activity;nucleotide binding	Pf00162	5565774	AaeL_AAEL004988; LOC5565774	2	AAEL004988	Metabolic pathways; Glycolysis / Gluconeogenesis; Biosynthesis of amino acids; Carbon metabolism	4	0	0.1	-3.32	181.8	18.2			511526			51262			203151			46043.8
Q16KZ2	Heat shock protein 83 OS=Aedes aegypti OX=7159 GN=5576841 PE=3 SV=1	0	3.568	3	2	3	2	795	91.1	4.91	1.71	2	metabolic process;response to stimulus		nucleotide binding;protein binding	Pf00183, Pf02518, Pf13589	5576841	AaeL_AAEL012827; LOC5576841	1	AAEL012827	Protein processing in endoplasmic reticulum	1	0	0.09	-3.47	183.4	16.6		95.53	1.30951e+06			118283	353636	40326.4	520069			106242	276241	40326.4
Q8T9V3	AAEL009081-PA OS=Aedes aegypti OX=7159 GN=5571443 PE=2 SV=1	0	8.596	9	4	7	4	530	58.3	6.62	5.38	4					5571443	AaeL_AAEL009081; LOC5571443	2	AAEL009081		0	0	0.048	-4.37	190.8	9.2	81.79	17.35	595426	2.93519e+06	5.53717e+06	130294	180144	141591	236472	1.16376e+06	2.08663e+06	117031	140718	141591
Q6EJD3	Vesicle-fusing ATPase OS=Aedes aegypti OX=7159 PE=2 SV=1	0.035	1.008	2	1	1	1	749	83.3	6.9	0	1			catalytic activity;nucleotide binding;RNA binding	Pf00004, Pf00910, Pf01078, Pf02359, Pf02933, Pf07724, Pf07728, Pf13191, Pf13207, Pf13238	5571511	AaeL_AAEL001616; LOC5571511	1			0	0	0.01	-6.64	200				309271						122826
Q16JR7	AAEL013242-PA OS=Aedes aegypti OX=7159 GN=AAEL013242 PE=4 SV=1	0.027	1.075	1	1	1	1	1934	226.9	10.39	0	1	cell organization and biogenesis		protein binding	Pf00307	5577527	AaeL_AAEL013242; LOC5577527	1	AAEL013242		0	0	0.01	-6.64	200					1.01259e+07						4.01476e+06
Q16LP5	Pyruvate kinase OS=Aedes aegypti OX=7159 GN=AAEL012576 PE=3 SV=1	0.027	1.095	2	1	1	1	519	56.2	7.62	0	1	metabolic process		catalytic activity;metal ion binding	Pf00224, Pf02887, Pf03328	5565629	AaeL_AAEL012576; AaeL_AAEL014913; LOC5565629	1	AAEL012576	Metabolic pathways; Biosynthesis of amino acids; Carbon metabolism; Purine metabolism; Pyruvate metabolism; Glycolysis / Gluconeogenesis	6	0	0.01	-6.64	200					306829						121653
Q17C73	Septin OS=Aedes aegypti OX=7159 GN=AAEL004668 PE=3 SV=1	0	1.462	2	1	1	1	391	45.2	8	0	1			nucleotide binding	Pf00735	5565224	AaeL_AAEL004668; LOC5565224	3	AAEL004668		0	0	0.01	-6.64	200		85.62		203424	49999.6					80789.5	19824.2
Q1HR53	Tubulin alpha chain OS=Aedes aegypti OX=7159 GN=5568211 PE=2 SV=1	0	15.265	15	5	6	1	450	49.9	5.14	6.72	5	cell organization and biogenesis	cytoplasm;cytoskeleton	catalytic activity;nucleotide binding;structural molecule activity	Pf00091, Pf03953	5568211	AaeL_AAEL006642; LOC5568211	3	AAEL006642	Phagosome	1	0	0.01	-6.64	200					452242						179308
Q17PR3	Heat shock protein 83 OS=Aedes aegypti OX=7159 GN=5573731 PE=3 SV=1	0.035	1.008	2	1	1	1	703	79.7	7.12	0	1	metabolic process;response to stimulus		nucleotide binding;protein binding	Pf00183, Pf02518, Pf13589	5573731	AaeL_AAEL000301; LOC5573731	3	AAEL000301		0	0
Q5QC94	40S ribosomal protein S13 OS=Aedes aegypti OX=7159 GN=40sRpS13 PE=2 SV=1	0	1.51	12	1	1	1	151	17.2	10.51	0	1	metabolic process	ribosome	structural molecule activity	Pf00312, Pf08069	5578625	AaeL_AAEL003582; LOC5578625	1	AAEL003582	Ribosome	1	0
Q16ZI5	Malate dehydrogenase OS=Aedes aegypti OX=7159 GN=AAEL008166 PE=3 SV=1	0.035	0.991	4	1	1	1	419	44.2	9	0	1	metabolic process		catalytic activity	Pf00056, Pf02866	5570233	AaeL_AAEL008166; LOC5570233	3	AAEL008166	Cysteine and methionine metabolism; Carbon metabolism; Pyruvate metabolism; Glyoxylate and dicarboxylate metabolism; Citrate cycle (TCA cycle); Metabolic pathways	6	0
