# Supplementary material for: Aedes aegypti CLIPB9 activates prophenoloxidase-3 in the presence of CLIPA14 after fungal infection
Source: Front Immunol. 2022 Jul 28;13:927322. doi: 10.3389/fimmu.2022.927322 (PMC9365933; doi:10.3389/fimmu.2022.927322)
Supplement: Supplementary file 4 [file Table_3.xlsx]

## Sheet: Sheet1
Table S3 Identified proteins interact with CLIPA14 in infected hemolymph
Accession	Description	Coverage [%]	# Peptides	# PSMs	# Unique Peptides	# AAs	MW [kDa]	calc. pI	Score Sequest HT: Sequest HT	# Peptides (by Search Engine): Sequest HT	Biological Process	Cellular Component	Molecular Function	Pfam IDs	Entrez Gene ID	Gene Symbol	Chromosome	Ensembl Gene ID	KEGG Pathways	# Protein Pathway Groups	# Razor Peptides	Abundance Ratio: (Sample) / (Control)	Abundances (Grouped): Control	Abundances (Grouped): Sample	Abundances (Grouped) CV [%]: Control	Abundances (Grouped) CV [%]: Sample	Abundances (Normalized): F32: Control	Abundances (Normalized): F33: Control	Abundances (Normalized): F34: Control	Abundances (Normalized): F29: Sample	Abundances (Normalized): F30: Sample	Abundances (Normalized): F31: Sample	Abundance: F32: Control	Abundance: F33: Control	Abundance: F34: Control	Abundance: F29: Sample	Abundance: F30: Sample	Abundance: F31: Sample
A0A6I8TVH4	AAEL019767-PB OS=Aedes aegypti OX=7159 GN=5575329 PE=4 SV=1	26	10	33	9	428	47.1	5.47	37.89	10	metabolic process		catalytic activity	Pf00089	5575329	AaeL_AAEL019767	3	AAEL019767		0	1	1.683	74.6	125.4	17.12	7.33	7.82995e+07	1.00939e+08	1.1048e+08	1.76282e+08	1.52708e+08	1.69855e+08	7.82995e+07	5.32232e+07	1.04971e+08	1.45689e+08	1.31986e+08	1.55992e+08
Q17HP9	AAEL002629-PA OS=Aedes aegypti OX=7159 GN=AAEL002629 PE=4 SV=1	8	3	3	3	397	42.8	5.66	4.7	3	metabolic process		catalytic activity	Pf00089	5575328	AaeL_AAEL002629; LOC5575328	3	AAEL002629		0	0	2.805	52.6	147.4	25.17	70.82	441683	742991	635909	3.07273e+06	1.78396e+06	529616	441683	391767	604200	2.53947e+06	1.54188e+06	486392
Q16QR7	AAEL011197-PA OS=Aedes aegypti OX=7159 GN=AAEL011197 PE=3 SV=1	10	3	4	3	376	41.8	5.48	4.6	3			nucleotide binding	Pf00022	5574526	AaeL_AAEL011197; LOC5574526	1	AAEL011197	Phototransduction - fly; Hippo signaling pathway - fly; Phagosome	3	0	0.344	148.8	51.2	74.28	33.37	2.77476e+06	894015	813554	307590	178090	361432	2.77476e+06	471399	772987	254208	153924	331935
Q1DGH9	AAEL015627-PA OS=Aedes aegypti OX=7159 GN=AAEL015627 PE=4 SV=1	2	1	2	1	297	33.7	9.11	4.37	1			protein binding	Pf13855	5579282	AaeL_AAEL015627; LOC5579282	3	AAEL015627		0	0	0.487	134.5	65.5	43.12	26.7	3.30129e+06	7.87428e+06	8.44883e+06	2.35704e+06	3.83794e+06	4.00748e+06	3.30129e+06	4151981	8027538	1.94799e+06	3.31714e+06	3680417
Q174J3	AAEL006877-PA OS=Aedes aegypti OX=7159 GN=AAEL006877 PE=4 SV=1	4	2	4	1	688	79.3	7.14	2.73	2	metabolic process		catalytic activity;metal ion binding	Pf00372, Pf03722, Pf03723		AaeL_AAEL006877		AAEL006877		0	0	11.912	15.5	184.5	8.94	32.02	37310.5	32871.9		417159	237026	462268	37310.5	17332.8		344762	204862	424541
Q1HR33	Succinate--CoA ligase [ADP/GDP-forming] subunit alpha, mitochondrial OS=Aedes aegypti OX=7159 GN=AAEL006833 PE=2 SV=1	4	1	3	1	327	34.5	9.07	2.21	1	metabolic process	mitochondrion	catalytic activity;nucleotide binding	Pf00549, Pf02629, Pf13607	5568430	AaeL_AAEL006833; LOC5568430	3	AAEL006833	Carbon metabolism; Citrate cycle (TCA cycle); Metabolic pathways; Propanoate metabolism	4	0	0.932	103.5	96.5	26.71	14.76	667715	1.14942e+06	890762	844421	640512	830447	667715	606072	846345	697875	553597	762672
Q8WSI5	Prophenol oxidase OS=Aedes aegypti OX=7159 GN=ProPO3 PE=2 SV=1	10	5	9	4	687	78.6	6.71	1.91	5	metabolic process		catalytic activity;metal ion binding	Pf00264, Pf00372, Pf03722, Pf03723	5575366	AaeL_AAEL011763; PPO3; LOC5575366	2			0	1	15.773	11.9	188.1	38.25	18.76	93371.5	201153	206824	3.17287e+06	2.47558e+06	3.62745e+06	93371.5	106065	196511	2.62223e+06	2.13965e+06	3.3314e+06
Q16P45	AAEL011764-PA OS=Aedes aegypti OX=7159 GN=PPO10 PE=4 SV=1	5	3	5	2	689	78.3	6.37	1.91	3	metabolic process		catalytic activity;metal ion binding	Pf00372, Pf03722, Pf03723	5575359	AaeL_AAEL011764; PPO10; LOC5575359	2	AAEL011764		0	0	19.337	9.8	190.2	71.56	53.5		53849.1	164180	2.02152e+06	569460	1.81822e+06		28393.7	155993	1.6707e+06	492186	1.66983e+06
Q16EL0	AAEL015116-PA OS=Aedes aegypti OX=7159 GN=AAEL015116 PE=4 SV=1	5	3	4	2	575	66	7.2	1.84	3	metabolic process		catalytic activity;metal ion binding	Pf00372, Pf03722, Pf03723	5566258	AaeL_AAEL015116; LOC5566258	2	AAEL015116; AAEL013498		0	1	18.158	10.4	189.6	30.94	6.92	52287.7	97411.6	70465.5	1.27951e+06	1.2671e+06	1.432e+06	52287.7	51363.5	66951.8	1.05746e+06	1.09516e+06	1.31513e+06
Q16LP5	Pyruvate kinase OS=Aedes aegypti OX=7159 GN=AAEL012576 PE=3 SV=1	2	1	4	1	519	56.2	7.62	1.69	1	metabolic process		catalytic activity;metal ion binding	Pf00224, Pf02887, Pf03328	5565629	AaeL_AAEL012576; AaeL_AAEL014913; LOC5565629	1	AAEL012576	Carbon metabolism; Purine metabolism; Pyruvate metabolism; Glycolysis / Gluconeogenesis; Biosynthesis of amino acids; Metabolic pathways	6	0	0.946	102.8	97.2	28.56	12.53	158046	237078	141466	121608	149534	154660	158046	125007	134412	100503	129243	142037
Q1HQZ5	Heat shock cognate 70 OS=Aedes aegypti OX=7159 GN=110678734 PE=2 SV=1	4	2	3	2	651	71.1	5.47	0	2	cell organization and biogenesis		catalytic activity;nucleotide binding	Pf00012, Pf01968, Pf06723	110678734	LOC110678734	3			0	0	2.727	53.7	146.3	15.47	43.24	155640	113788	138266	448778	171763	377073	155640	59998.7	131371	370894	148455	346299
Q16LX6	AAEL012483-PA OS=Aedes aegypti OX=7159 GN=AAEL012483 PE=4 SV=1	4	1	1	1	475	51.5	4.81	0	1		membrane				AaeL_AAEL012483		AAEL012483		0	0	1.043	97.9	102.1	32.38	19.93	144983	250312	151529	134518	158030	199036	144983	131985	143973	111173	136586	182792
Q1HR61	ATP synthase subunit beta OS=Aedes aegypti OX=7159 PE=2 SV=1	3	1	1	1	504	53.9	5.12	0	1	metabolic process;transport		catalytic activity;nucleotide binding;transporter activity	Pf00006, Pf00306, Pf02874	5577999	AaeL_AAEL003393; LOC5577999	3			0	0	0.429	139.9	60.1	83.89	31.39	292993	137306	34724.6	52120.1	58916.8	91808.7	292993	72399.3	32993.1	43074.9	50922	84315.9
J9HYM2	Glyceraldehyde-3-phosphate dehydrogenase OS=Aedes aegypti OX=7159 GN=23687404 PE=3 SV=1	4	1	1	1	332	35.4	8.18	0	1	metabolic process		catalytic activity;nucleotide binding	Pf00044, Pf02800	23687404	AaeL_AAEL016984; LOC23687404	2	AAEL016984	Glycolysis / Gluconeogenesis; Metabolic pathways; Biosynthesis of amino acids; Carbon metabolism	4	0	0.01	200		119.67		11167.5		134070				11167.5		127385
Q17EE8	Histone H4 OS=Aedes aegypti OX=7159 GN=AAEL003833 PE=3 SV=1	10	1	1	1	103	11.4	11.36	0	1	metabolic process	chromosome;nucleus	DNA binding;protein binding	Pf00125, Pf02969, Pf15630	5579090; 110678251	AaeL_AAEL003863; AaeL_AAEL003833; LOC5579090; LOC110678251	3	AAEL003833; AAEL003863		0	0	0.189	168.3	31.7	8.93	36.11	165784	146092		38088.6	22594.6		165784	77032.2		31478.5	19528.6
Q17H89	Dihydrolipoyllysine-residue succinyltransferase component of 2-oxoglutarate dehydrogenase complex, mitochondrial OS=Aedes aegypti OX=7159 GN=AAEL002764 PE=3 SV=1	2	1	1	1	491	51.9	9.22	0	1	metabolic process		catalytic activity	Pf00198, Pf00364, Pf01597, Pf13533	5575986	AaeL_AAEL002764; LOC5575986	1	AAEL002764	Lysine degradation; Carbon metabolism; Citrate cycle (TCA cycle); Metabolic pathways	4	0	0.675	119.4	80.6	52.07	30.56	281340	609253		195763	279342	367385	281340	321249		161789	241437	337402
Q171D6	AAEL007693-PA OS=Aedes aegypti OX=7159 GN=AAEL007693 PE=3 SV=1	3	1	8	1	816	88.4	5.35	0	1	transport	membrane	protein binding;transporter activity	Pf03137, Pf07648, Pf07690	5569498	AaeL_AAEL007693; LOC5569498	2	AAEL007693		0	0	3.935	40.5	159.5	107.71	38.56	62085.4	277423	32668	317728	244295	138606	62085.4	146281	31039	262588	211145	127294
Q179E0	Antithrombin-III OS=Aedes aegypti OX=7159 GN=SRPN2 PE=3 SV=2	2	1	1	1	447	50.9	5.67	0	1				Pf00079		AaeL_AAEL005673; SRPN2		AAEL005673		0	0	5.244	32	168	57.71	32.66	26768.9	54813.6	18124.9	140371	224528	125539	26768.9	28902.3	17221.1	116010	194060	115294
